# Supplementary material for: Insights into Elemental Composition and Sources of Fine and Coarse Particulate Matter in Dense Traffic Areas in Toronto and Vancouver, Canada
Source: Toxics. 2021 Oct 14;9(10):264. doi: 10.3390/toxics9100264 (PMC8537750; doi:10.3390/toxics9100264)
Supplement: Supplementary file 1 [file toxics-09-00264-s001.zip]

Archive with 1 entries (1 files):
- toxics-1403005-supplementary.pdf
